# Supplementary material for: Modulation of Gut Microbes and Hepatic Metabolites by PCP Ameliorates NASH and Fatigue-like Performance in Mice
Source: Nutrients. 2025 Dec 3;17(23):3797. doi: 10.3390/nu17233797 (PMC12693755; doi:10.3390/nu17233797)
Supplement: Supplementary file 1 [file nutrients-17-03797-s001.zip]

Archive with 6 entries (5 files):
- Supplementary material/
- Supplementary material/Figure S1. Ion Chromatography Profile of Poria cocos Polysaccharides (PCP) Monosaccharides..TIF
- Supplementary material/Figure S2. Standard Monosaccharide Components Ion Chromatography..TIF
- Supplementary material/Figure S3. FTIR Spectrum of Poria cocos Polysaccharides (PCP)..tif
- Supplementary material/Figure S4. PERMANOVA Analysis of a┬-Diversity Using Unweighted_uniFrac Distances..tiff
- Supplementary material/Supplementary material.pdf
